# Supplementary material for: Sterol Regulatory Element-Binding Protein Sre1 Mediates the Development and Pathogenicity of the Grey Mould Fungus Botrytis cinerea
Source: Int J Mol Sci. 2025 Feb 6;26(3):1365. doi: 10.3390/ijms26031365 (PMC11818819; doi:10.3390/ijms26031365)
Supplement: Supplementary file 1 [file ijms-26-01365-s001.zip]

Archive with 1 entries (1 files):
- ijms-3364664-supplementary.pdf
